# Supplementary material for: Characterisation and sustainability evaluation of cereals and pulses formal seed production systems in Cameroon
Source: PLoS One. 2025 Nov 14;20(11):e0336670. doi: 10.1371/journal.pone.0336670 (PMC12617915; doi:10.1371/journal.pone.0336670)
Supplement: S1 File — (ꭕLSꭕ) [file pone.0336670.s001.xlsx]

## Sheet: Sheet1
Table S1. Minimal data set
Agroecological zone	Gender	Level of study	Farm manager qualification	Business Category	Declared area	Botanical category	Species	Cereal	Pulses	Variety	Origin of mother seeds	Plant occupation (pocket/m2)	Sowing density (grains/m2)	Thinning	Planting density (plants/ha)	Type of isolation	Timing of production campaign	Campaign duration	Drying technology	Drying duration (week)	Calibration technology	Seed treatment chemicals	Conservation technique	Mean seed conservation time	Warehouse availability	Rodent control means	Distance between production and storage site	Quantity of seed per hectare	Yield	Selling price (F CFA)	All seed sold	Future of unmarked seeds	Number of inspections per campaign	Major challenges 1	Major challenges 2	Major challenges 3	Major challenges 4	Major challenges 5	Major challenges 6	Major challenges 7	Major challenges 8	Major challenges 9
1	1	3	1	1	2	2	4		3	22	1	2	3	2	3	1	1	1	1	1	1	1	2	5	1	1	3	3	1	3	1	1	3	1	1	2	2	2	2	2	2	2
1	1	3	1	1	3	1	1	1		1	1	4	3	1	1	1	1	1	1	3	1	1	1	5	1	1	3	1	2	2	1	1	3	1	1	2	2	2	2	2	2	2
1	1	3	1	1	4	1	3	3		17	1	4	5	1	1	1	1	1	1	2	2	1	1	5	1	1	2	1	2	1	1	1	3	1	1	2	2	2	2	2	2	2
1	1	3	1	1	2	1	3	3		18	1	4	5	1	1	1	1	1	1	2	2	1	1	5	1	1	2	1	2	1	1	1	3	1	1	2	2	2	2	2	2	2
1	1	3	1	1	2	1	3	3		19	1	4	5	1	1	1	1	1	1	2	2	1	1	5	1	1	2	1	2	1	1	1	3	1	1	2	2	2	2	2	2	2
1	1	3	1	1	3	2	4		3	22	1	2	3	2	3	1	1	1	1	1	1	1	2	5	1	1	2	3	1	3	1	1	3	1	1	2	2	2	2	2	2	2
1	1	3	1	1	3	2	6		2	30	1	1	6	2	6	1	1	1	1	1	1	1	1	5	1	1	2	3	1	3	1	1	3	1	1	2	2	2	2	2	2	2
1	2	3	2	2	3	1	2	2		13	1	1	6	1	6	1	1	1	1	1	3	1	1	5	2	7	2	4	2	1	1	1	3	2	1	1	2	2	2	2	2	2
1	2	3	2	2	4	1	2	2		14	1	1	6	1	6	1	1	1	1	2	3	1	1	5	2	7	2	4	4	1	1	1	3	2	1	1	2	2	2	2	2	2
1	1	1	3	3	2	2	4		3	22	1	2	5	2	5	1	2	2	2	1	1	2	2	6	1	2	3	1	2	3	2	1	3	2	2	1	2	2	2	2	2	2
1	1	1	3	3	3	1	2	2		13	1	1	6	2	6	1	1	3	1	1	2	1	1	6	1	2	2	3	5	3	2	1	3	2	2	1	2	2	2	2	2	2
1	1	1	3	3	3	1	3	3		17	1	4	5	1	1	1	1	1	1	1	2	1	1	5	1	2	2	1	3	2	2	1	3	2	2	1	2	2	2	2	2	2
1	1	1	3	3	5	1	1	1		1	1	4	2	1	1	2	1	1	3	2	4	3	1	5	1	2	1	1	3	2	2	1	3	2	2	1	2	2	2	2	2	2
1	1	1	3	3	4	1	1	1		2	1	4	2	1	1	2	1	1	3	2	4	3	1	5	1	2	1	1	3	2	2	1	3	2	2	1	2	2	2	2	2	2
1	1	1	3	3	3	1	1	1		3	1	4	2	1	1	2	1	1	3	2	4	3	1	5	1	2	1	1	3	2	2	1	3	2	2	1	2	2	2	2	2	2
1	1	1	3	3	4	1	3	3		17	1	4	5	1	1	2	1	1	1	1	2	1	1	5	1	2	1	1	3	2	2	1	3	2	2	1	2	2	2	2	2	2
1	1	1	3	3	3	1	3	3		18	1	4	5	1	1	2	1	1	1	1	2	1	1	5	1	2	1	1	3	2	2	1	3	2	2	1	2	2	2	2	2	2
1	1	1	3	3	3	1	2	2		13	1	1	6	2	6	2	1	3	1	1	2	1	1	6	1	2	1	3	5	3	2	1	3	2	2	1	2	2	2	2	2	2
1	1	1	3	3	2	2	5		1	26	1	1	6	2	6	3	2	2	2	2	1	1	1	6	1	2	1	3	2	3	2	1	3	2	2	1	2	2	2	2	2	2
1	1	1	3	3	2	2	5		1	27	1	1	6	2	6	3	2	2	2	2	1	1	1	6	1	2	1	3	2	3	2	1	3	2	2	1	2	2	2	2	2	2
1	1	1	3	3	2	2	6		2	31	1	1	6	2	6	3	2	2	2	2	1	1	1	6	1	2	1	2	2	3	2	1	3	2	2	1	2	2	2	2	2	2
1	1	1	3	3	3	2	4		3	22	1	2	5	2	5	3	2	2	2	1	1	2	2	6	1	2	1	1	2	3	2	1	3	2	2	1	2	2	2	2	2	2
1	1	1	3	3	3	2	4		3	23	1	2	5	2	5	3	2	2	2	1	1	2	2	6	1	2	1	1	2	3	2	1	3	2	2	1	2	2	2	2	2	2
1	1	1	3	3	3	1	2	2		13	1	1	6	2	6	1	1	3	1	1	2	1	1	6	1	2	2	3	5	3	2	1	3	2	2	1	2	2	2	2	2	2
1	1	1	3	3	4	2	4		3	22	1	2	5	2	5	3	2	2	2	1	1	2	2	6	1	2	3	1	2	3	2	1	3	2	2	1	2	2	2	2	2	2
1	1	1	3	3	3	1	3	3		17	1	4	5	1	1	3	1	1	1	1	2	1	1	5	1	2	3	1	3	2	2	1	3	2	2	1	2	2	2	2	2	2
1	1	2	4	4	1	1	1	1		1	1	4	2	2	1	1	1	1	1	2	1	1	1	6	1	3	1	1	2	2	2	3	2	2	1	1	1	1	2	2	2	2
1	1	2	4	4	1	1	3	3		17	1	4	5	1	1	1	1	1	1	2	1	1	1	6	1	3	1	1	2	1	2	3	2	2	1	1	1	1	2	2	2	2
1	1	2	4	4	1	2	4		3	22	1	4	2	1	1	3	1	1	1	2	1	2	2	6	1	3	1	1	1	3	2	3	2	2	1	1	1	1	2	2	2	2
1	1	3	3	5	4	2	4		3	22	1	1	5	2	5	3	1	1	1	2	1	1	2	5	1	4	4	1	2	3	2	3	2	1	2	2	2	1	2	2	2	2
1	1	3	3	5	3	2	4		3	23	1	1	5	2	5	3	1	1	1	2	1	1	2	5	1	4	4	1	2	3	2	3	2	1	2	2	2	1	2	2	2	2
1	1	3	3	5	3	1	3	3		17	1	4	5	1	2	3	1	1	1	2	1	1	1	5	1	4	4	1	2	1	2	3	2	1	2	2	2	1	2	2	2	2
1	1	3	3	5	2	1	1	1		2	1	4	2	1	1	3	1	1	1	2	1	1	1	5	1	4	4	1	3	1	2	3	2	1	2	2	2	1	2	2	2	2
1	1	3	3	5	3	1	1	1		3	1	4	2	1	1	3	1	1	1	2	1	1	1	5	1	4	4	1	3	1	2	3	2	1	2	2	2	1	2	2	2	2
1	1	3	3	5	3	1	1	1		1	1	4	2	1	1	3	1	1	1	2	1	1	1	5	1	4	4	1	3	1	2	3	2	1	2	2	2	1	2	2	2	2
1	1	3	3	5	5	2	4		3	22	1	1	5	2	5	1	1	1	1	2	1	1	2	5	1	4	4	1	2	3	2	3	2	1	2	2	2	1	2	2	2	2
1	1	3	3	5	4	2	4		3	23	1	1	5	2	5	1	1	1	1	2	1	1	2	5	1	4	4	1	2	3	2	3	2	1	2	2	2	1	2	2	2	2
1	1	3	3	5	3	2	5		1	26	1	1	4	2	4	3	1	1	1	2	1	1	1	5	1	4	4	4	1	3	2	3	2	1	2	2	2	1	2	2	2	2
1	1	3	3	5	3	2	5		1	27	1	1	4	2	4	3	1	1	1	2	1	1	1	5	1	4	4	4	1	3	2	3	2	1	2	2	2	1	2	2	2	2
1	1	3	3	5	3	2	6		2	30	1	1	5	2	5	3	1	1	1	2	1	1	1	5	1	4	4	2	1	3	2	3	2	1	2	2	2	1	2	2	2	2
1	1	3	3	5	1	2	6		2	31	1	1	5	2	5	3	1	1	1	2	1	1	1	5	1	4	4	2	1	3	2	3	2	1	2	2	2	1	2	2	2	2
1	1	3	3	5	5	1	3	3		17	1	4	5	1	2	1	1	1	1	2	1	1	1	5	1	4	4	1	2	1	2	3	2	1	2	2	2	1	2	2	2	2
1	1	3	3	5	3	1	3	3		18	2	4	5	1	2	3	1	1	1	2	1	1	1	5	1	4	4	1	2	1	2	3	2	1	2	2	2	1	2	2	2	2
1	1	3	3	5	4	1	1	1		1	1	4	2	1	1	3	1	1	1	2	1	1	1	5	1	4	4	1	2	1	2	3	2	1	2	2	2	1	2	2	2	2
1	1	3	3	5	4	1	1	1		2	1	4	2	1	1	1	1	1	1	2	1	1	1	5	1	4	4	1	2	1	2	3	2	1	2	2	2	1	2	2	2	2
1	1	3	3	5	4	1	1	1		3	1	4	2	1	1	1	1	1	1	2	1	1	1	5	1	4	4	1	2	1	2	3	2	1	2	2	2	1	2	2	2	2
1	1	3	3	5	1	2	4		3	22	1	2	5	1	4	1	2	2	2	1	1	1	2	5	1	5	1	2	3	3	2	3	2	1	1	2	2	1	2	2	2	2
1	1	3	3	5	1	2	4		3	23	1	2	5	1	4	1	2	2	2	1	1	1	2	5	1	5	1	2	3	3	2	3	2	1	1	2	2	1	2	2	2	2
1	1	3	3	5	1	2	6		2	30	1	2	5	1	4	1	2	2	2	1	1	1	1	5	1	5	1	2	3	3	2	3	2	1	1	2	2	1	2	2	2	2
1	1	3	3	5	1	2	6		2	32	1	2	5	1	4	1	2	2	2	1	1	1	1	5	1	5	1	2	3	3	2	3	2	1	1	2	2	1	2	2	2	2
1	1	3	3	5	1	1	3	3		17	1	5	5	1	2	1	4	3	1	2	2	1	1	5	1	5	1	2	2	1	2	3	2	1	1	2	2	1	2	2	2	2
1	1	3	3	5	1	1	3	3		18	1	5	5	1	2	1	4	3	1	2	2	1	1	5	1	5	1	2	2	1	2	3	2	1	1	2	2	1	2	2	2	2
1	1	3	3	5	1	1	1	1		1	1	4	2	1	1	1	2	3	1	2	1	1	1	5	1	5	1	2	2	1	2	3	2	1	1	2	2	1	2	2	2	2
1	1	2	3	3	5	1	1	1		1	2	4	2	1	1	1	1	1	1	2	1	1	1	6	1	3	1	1	2	1	2	3	2	2	1	1	2	1	2	2	2	2
1	1	2	3	3	5	1	3	3		18	2	4	5	1	1	1	1	1	1	2	2	1	1	6	1	3	1	1	2	1	2	3	2	2	1	1	2	1	2	2	2	2
1	1	2	3	3	4	1	3	3		17	2	4	5	1	1	1	1	1	1	2	2	1	1	6	1	3	1	1	2	1	2	3	2	2	1	1	2	1	2	2	2	2
1	1	2	3	5	2	1	1	1		1	2	4	2	1	1	1	1	1	1	2	1	1	1	6	1	3	1	1	2	1	2	3	2	2	1	1	2	1	2	2	2	2
1	1	2	3	5	1	1	3	3		17	2	4	5	1	1	1	1	1	1	2	2	1	1	6	1	3	1	1	2	1	2	3	2	2	1	1	2	1	2	2	2	2
1	1	2	3	5	1	1	3	3		18	2	4	5	1	1	1	1	1	1	2	2	1	1	6	1	3	1	1	2	1	2	3	2	2	1	1	2	1	2	2	2	2
1	1	2	3	5	1	2	4		3	22	2	4	2	1	2	3	1	1	1	2	1	1	2	6	1	3	1	1	2	3	2	3	2	2	1	1	2	1	2	2	2	2
1	1	2	3	3	4	1	1	1		1	2	5	2	1	1	1	1	3	2	2	1	4	1	5	1	4	1	1	3	2	2	3	3	2	1	2	2	2	1	2	2	2
1	1	2	3	3	4	1	1	1		3	2	5	2	1	1	1	1	3	2	2	1	4	1	5	1	4	1	1	3	2	2	3	3	2	1	2	2	2	1	2	2	2
1	1	2	3	3	3	2	5		1	26	2	1	6	2	6	3	1	3	2	2	5	1	1	5	1	4	1	4	2	4	2	3	3	2	1	2	2	2	1	2	2	2
1	1	2	3	3	4	1	3	3		18	2	5	2	1	1	1	1	3	2	2	1	4	1	5	1	4	1	1	2	2	2	3	3	2	1	2	2	2	1	2	2	2
1	1	2	3	3	1	1	3	3		20	2	5	2	1	1	1	1	3	2	2	1	4	1	5	1	4	1	1	2	2	2	3	3	2	1	2	2	2	1	2	2	2
1	1	1	5	2	1	1	1	1		1	1	4	2	1	1	1	1	1	1	2	1	3	1	5	2	1	3	1	2	1	1	1	2	1	2	2	2	2	2	2	2	2
1	1	3	3	6	4	1	3	3		17	1	4	6	1	2	1	1	2	3	2	2	1	1	5	1	2	2	1	3	1	2	3	4	2	2	1	2	1	2	2	2	2
1	1	3	3	6	2	1	3	3		19	1	4	6	1	2	1	1	2	3	2	2	1	1	5	1	2	2	1	3	1	2	3	4	2	2	1	2	1	2	2	2	2
1	1	3	3	6	3	1	1	1		1	1	4	3	1	2	1	1	2	3	2	4	3	1	5	1	2	2	1	3	1	2	3	4	2	2	1	2	1	2	2	2	2
1	1	3	3	6	1	1	1	1		3	1	4	3	1	2	1	1	2	3	2	4	3	1	5	1	2	2	1	3	1	2	3	4	2	2	1	2	1	2	2	2	2
1	1	3	3	6	4	2	4		3	22	1	4	2	1	2	1	4	2	3	2	1	1	2	4	1	2	2	1	1	3	2	3	4	2	2	1	2	1	2	2	2	2
1	1	3	3	6	3	2	4		3	23	1	4	2	1	2	1	4	2	3	2	1	1	2	4	1	2	2	1	1	3	2	3	4	2	2	1	2	1	2	2	2	2
1	1	2	3	2	1	1	3	3		17	1	4	2	2	2	3	1	3	1	2	2	1	1	5	1	4	2	1	1	2	2	3	2	1	2	2	2	1	2	2	2	2
1	1	2	3	2	1	1	1	1		1	1	4	6	1	2	3	1	3	1	2	5	1	1	5	1	4	2	1	2	2	2	3	2	1	2	2	2	1	2	2	2	2
1	1	2	3	2	1	2	4		3	22	1	4	2	2	2	3	2	3	2	2	5	1	2	5	1	4	2	1	1	2	2	3	2	1	2	2	2	1	2	2	2	2
1	1	2	3	2	1	2	4		3	23	1	4	2	2	2	3	2	3	2	2	5	1	2	5	1	4	2	1	1	2	2	3	2	1	2	2	2	1	2	2	2	2
1	1	2	3	2	1	2	6		2	30	1	1	6	2	6	3	2	3	2	1	5	1	1	5	1	4	1	1	2	2	2	3	2	1	2	2	2	1	2	2	2	2
1	1	2	3	2	1	2	5		1	26	1	1	3	2	3	3	1	3	2	1	5	1	1	5	1	4	1	1	1	3	2	3	2	1	2	2	2	1	2	2	2	2
1	1	2	5	2	2	1	3	3		19	1	4	6	1	2	2	1	1	1	2	2	1	1	6	1	4	1	1	3	1	2	3	2	2	1	2	2	2	2	2	2	2
1	1	2	5	2	1	2	4		3	22	1	4	3	1	2	3	1	1	2	1	1	1	2	5	1	4	1	1	2	2	2	3	2	2	1	2	2	2	2	2	2	2
1	1	2	5	2	1	2	5		1	26	1	1	3	2	3	3	1	1	2	1	1	1	1	5	1	4	1	2	2	3	2	3	2	2	1	2	2	2	2	2	2	2
1	1	3	3	5	4	1	3	3		17	1	4	6	1	2	1	1	2	3	2	2	1	1	5	1	2	3	1	3	1	2	3	4	2	2	1	2	1	2	2	2	2
1	1	3	3	5	4	1	1	1		1	1	4	3	1	2	1	1	2	3	2	4	3	1	5	1	2	3	1	3	1	2	3	4	2	2	1	2	1	2	2	2	2
1	1	3	3	5	3	2	4		3	22	1	2	3	1	2	1	4	2	3	2	1	1	2	4	1	2	1	1	1	3	2	3	4	2	2	1	2	1	2	2	2	2
1	1	3	3	5	3	2	4		3	23	1	2	3	1	2	1	4	2	3	3	1	1	2	4	1	2	1	1	1	3	2	3	4	2	2	1	2	1	2	2	2	2
1	1	1	3	3	4	1	3	3		17	1	4	5	1	1	1	1	1	1	1	2	1	1	5	1	4	3	1	3	2	2	1	3	2	2	2	2	1	2	2	2	2
1	1	1	3	3	3	1	1	1		1	1	4	3	1	1	1	1	1	3	2	4	3	1	5	1	2	3	1	3	2	2	1	3	2	2	1	2	2	2	2	2	2
1	1	3	1	1	2	2	4		3	15	1	2	3	2	3	1	1	1	1	1	1	1	2	5	1	1	2	3	1	3	1	1	3	1	1	2	2	2	2	2	2	2
1	1	3	1	1	2	2	4		3	16	1	2	3	2	3	1	1	1	1	1	1	1	2	5	1	1	2	3	1	3	1	1	3	1	1	2	2	2	2	2	2	2
1	1	3	1	1	2	2	4		3	15	1	2	3	2	3	1	1	1	1	1	1	1	2	5	1	1	4	3	1	3	1	1	3	1	1	2	2	2	2	2	2	2
1	1	3	1	1	2	2	4		3	16	1	2	3	2	3	1	1	1	1	1	1	1	2	5	1	1	4	3	1	3	1	1	3	1	1	2	2	2	2	2	2	2
1	1	3	1	1	1	2	4		3	22	1	2	3	2	3	1	1	1	1	1	1	1	2	5	1	1	4	3	1	3	1	1	3	1	1	2	2	2	2	2	2	2
1	1	3	1	1	3	2	4		3	15	1	2	3	2	3	1	1	1	1	1	1	1	2	5	1	1	1	3	1	3	1	1	3	1	1	2	2	2	2	2	2	2
1	1	3	1	1	2	2	4		3	16	1	2	3	2	3	1	1	1	1	1	1	1	2	5	1	1	1	3	1	3	1	1	3	1	1	2	2	2	2	2	2	2
1	1	3	1	1	2	2	4		3	23	1	2	3	2	3	1	1	1	1	1	1	1	2	5	1	1	1	3	1	3	1	1	3	1	1	2	2	2	2	2	2	2
1	1	1	5	2	1	1	1	1		1	1	4	2	1	1	1	1	1	1	2	1	3	1	5	1	1	3	1	2	1	1	1	2	1	2	2	2	2	2	2	2	2
1	1	1	3	5	1	2	5		1	26	1	1	3	2	3	1	1	1	1	2	1	1	1	5	1	4	1	1	2	1	2	3	2	2	2	2	2	1	2	2	2	2
1	1	1	3	5	2	2	6		2	32	1	1	6	2	6	1	1	1	1	2	1	1	1	5	1	4	1	1	2	1	2	3	2	2	2	2	2	1	2	2	2	2
1	1	2	3	6	2	1	1	1		1	1	2	5	1	3	1	1	1	1	1	1	3	1	5	1	1	1	1	2	2	1	1	3	1	2	2	2	2	2	2	2	2
1	1	2	3	6	5	1	3	3		18	1	2	6	1	2	1	1	1	1	1	2	1	1	5	1	1	1	1	1	1	1	1	3	1	2	2	2	2	2	2	2	2
1	1	2	3	6	1	2	6		2	32	1	1	5	2	5	1	1	1	2	1	1	1	1	5	1	1	1	1	1	2	1	1	3	1	2	2	2	2	2	2	2	2
1	1	3	1	1	3	1	1	1		2	1	4	2	1	1	1	1	3	1	2	1	1	1	7	1	1	1	1	2	2	1	1	3	1	1	2	2	2	2	2	2	2
1	1	3	1	1	3	1	1	1		4	1	4	2	1	1	1	1	3	1	2	1	1	1	7	1	1	1	1	2	2	1	1	3	1	1	2	2	2	2	2	2	2
1	1	3	1	1	2	1	1	1		5	1	4	2	1	1	1	1	3	1	2	1	1	1	7	1	1	1	1	2	2	1	1	3	1	1	2	2	2	2	2	2	2
1	1	3	1	1	1	1	1	1		2	1	4	2	1	1	1	1	3	1	2	1	1	1	7	1	1	1	1	2	2	1	1	3	1	1	2	2	2	2	2	2	2
1	1	3	1	1	1	1	1	1		4	1	4	2	1	1	1	1	3	1	2	1	1	1	7	1	1	1	1	2	2	1	1	3	1	1	2	2	2	2	2	2	2
1	1	3	1	1	2	2	5		1	27	1	1	3	2	3	1	1	3	2	1	1	1	1	7	1	1	1	3	1	4	1	1	3	1	1	2	2	2	2	2	2	2
1	1	3	1	1	1	1	2	2		14	1	1	6	2	6	1	1	3	1	1	1	1	1	7	1	1	1	3	2	3	1	1	3	1	1	2	2	2	2	2	2	2
1	1	3	1	1	3	1	1	1		2	1	4	2	1	1	1	1	3	1	2	1	1	1	7	1	1	1	1	2	2	1	1	3	1	1	2	2	2	2	2	2	2
1	1	3	1	1	3	1	1	1		4	1	4	2	1	1	1	1	3	1	2	1	1	1	7	1	1	1	1	2	2	1	1	3	1	1	2	2	2	2	2	2	2
1	1	3	1	1	2	1	1	1		1	1	4	2	1	1	1	1	3	1	2	1	1	1	7	1	1	1	1	2	2	1	1	3	1	1	2	2	2	2	2	2	2
1	1	3	1	1	1	2	6		2	30	1	1	6	2	6	1	1	3	3	2	1	1	1	7	1	1	1	3	2	3	1	1	3	1	1	2	2	2	2	2	2	2
1	1	3	1	1	1	1	2	2		13	1	1	6	1	6	1	1	3	1	1	1	1	1	7	1	1	1	3	2	3	1	1	3	1	1	2	2	2	2	2	2	2
1	1	3	1	1	1	1	3	3		17	1	4	5	1	1	1	1	3	1	2	3	1	1	7	1	1	1	1	2	2	1	1	3	1	1	2	2	2	2	2	2	2
1	1	3	1	1	2	1	3	3		18	1	4	5	1	1	1	1	3	1	2	3	1	1	7	1	1	1	1	2	2	1	1	3	1	1	2	2	2	2	2	2	2
1	1	3	1	1	1	1	3	3		21	1	4	5	1	1	1	1	3	1	2	3	1	1	7	1	1	1	1	2	2	1	1	3	1	1	2	2	2	2	2	2	2
1	1	3	1	1	2	2	4		3	23	1	4	1	2	1	1	1	3	3	2	1	1	2	7	1	1	1	1	1	4	1	1	3	1	1	2	2	2	2	2	2	2
1	1	3	1	1	2	2	4		3	22	1	4	1	2	1	1	1	3	3	2	1	1	2	7	1	1	1	1	1	4	1	1	3	1	1	2	2	2	2	2	2	2
1	1	3	1	1	1	2	5		1	28	1	1	3	2	3	1	1	3	2	1	1	1	1	7	1	1	1	3	1	4	1	1	3	1	1	2	2	2	2	2	2	2
1	1	3	1	1	1	2	5		1	26	1	1	3	2	3	1	1	3	2	1	1	1	1	7	1	1	1	3	1	4	1	1	3	1	1	2	2	2	2	2	2	2
1	1	3	1	1	1	2	6		2	31	1	1	6	2	6	1	1	3	3	2	1	1	1	7	1	1	1	3	2	3	1	1	3	1	1	2	2	2	2	2	2	2
1	1	3	1	1	1	2	6		2	30	1	1	6	2	6	1	1	3	3	2	1	1	1	7	1	1	1	3	2	3	1	1	3	1	1	2	2	2	2	2	2	2
1	1	3	1	1	2	1	1	1		1	1	4	2	1	1	1	1	3	1	2	1	1	1	7	1	1	3	1	2	2	1	1	3	1	1	2	2	2	2	2	2	2
1	1	3	1	1	1	1	1	1		6	1	4	2	1	1	1	1	3	1	2	1	1	1	7	1	1	3	1	2	2	1	1	3	1	1	2	2	2	2	2	2	2
1	1	3	1	1	1	1	1	1		3	1	4	2	1	1	1	1	3	1	2	1	1	1	7	1	1	3	1	2	2	1	1	3	1	1	2	2	2	2	2	2	2
1	1	3	1	1	1	1	3	3		19	1	4	5	1	1	1	1	3	1	1	3	1	1	7	1	1	3	1	2	2	1	1	3	1	1	2	2	2	2	2	2	2
1	1	3	1	1	1	1	3	3		18	1	4	5	1	1	1	1	3	1	1	3	1	1	7	1	1	3	1	2	2	1	1	3	1	1	2	2	2	2	2	2	2
1	1	3	1	1	1	2	6		2	31	1	1	6	2	6	1	1	3	3	2	1	1	1	7	1	1	3	3	2	3	1	1	3	1	1	2	2	2	2	2	2	2
1	1	3	1	1	1	1	2	2		13	1	1	6	2	6	1	1	3	1	1	1	1	1	7	1	1	3	3	2	3	1	1	3	1	1	2	2	2	2	2	2	2
1	1	3	1	1	1	1	2	2		12	1	1	6	2	6	1	1	3	1	1	1	1	1	7	1	1	2	3	2	3	1	1	3	1	1	2	2	2	2	2	2	2
1	1	3	1	1	3	1	2	2		13	1	1	6	2	6	1	1	3	1	1	1	1	1	7	1	1	2	3	2	3	1	1	3	1	1	2	2	2	2	2	2	2
1	1	3	1	1	3	1	2	2		14	1	1	6	2	6	1	1	3	1	1	1	1	1	7	1	1	2	3	2	3	1	1	3	1	1	2	2	2	2	2	2	2
1	1	3	1	1	1	1	2	2		11	1	1	6	2	6	1	1	3	1	1	1	1	1	7	1	1	2	3	2	3	1	1	3	1	1	2	2	2	2	2	2	2
2	1	3	6	5	1	1	1	1		7	1	2	3	2	3	4	1	1	4	4	1	3	1	5	2	6	3	2	3	1	1	1	2	2	1	1	2	2	2	1	2	2
2	2	3	2	5	1	1	1	1		8	1	3	2	2	2	1	1	2	5	3	1	3	1	5	1	1	4	1	2	1	1	1	3	2	1	1	2	2	2	2	2	2
2	2	3	2	5	1	1	1	1		8	1	3	2	2	2	1	1	1	5	3	1	3	1	5	1	1	4	1	2	1	1	1	3	2	1	1	2	2	2	2	2	2
2	2	3	2	5	1	1	1	1		9	1	3	2	2	2	1	1	2	5	3	1	3	1	5	1	1	4	1	2	1	1	1	3	2	1	1	2	2	2	2	2	2
2	2	3	2	5	1	1	1	1		9	1	3	2	2	2	1	1	1	5	3	1	3	1	5	1	1	4	1	2	1	1	1	3	2	1	1	2	2	2	2	2	2
2	1	3	2	5	3	1	1	1		8	2	2	1	2	1	1	1	2	6	4	1	5	1	3	1	7	4	1	4	2	1	1	3	1	1	1	2	2	2	2	2	2
2	1	3	2	5	3	1	1	1		8	2	2	1	2	1	1	1	3	6	4	1	5	1	3	1	7	4	1	4	2	1	1	3	1	1	1	2	2	2	2	2	2
2	1	3	2	5	1	1	1	1		8	2	2	1	2	1	1	1	2	6	4	1	5	1	3	1	7	4	1	4	2	1	1	3	1	1	1	2	2	2	2	2	2
2	1	3	2	5	1	1	1	1		8	2	2	1	2	1	1	1	3	6	4	1	5	1	3	1	7	4	1	4	2	1	1	3	1	1	1	2	2	2	2	2	2
2	1	3	2	5	1	1	1	1		9	2	2	1	2	1	1	1	2	6	4	1	5	1	3	1	7	2	1	4	2	1	1	3	1	1	1	2	2	2	2	2	2
2	1	3	2	5	1	1	1	1		9	2	2	1	2	1	1	1	3	6	4	1	5	1	3	1	7	2	1	4	2	1	1	3	1	1	1	2	2	2	2	2	2
2	1	3	6	5	3	1	1	1		8	1	4	1	2	1	4	2	2	1	4	1	3	1	3	2	4	4	1	4	1	1	1	2	1	2	1	2	2	2	1	2	2
2	1	3	6	5	2	1	1	1		9	1	4	1	2	1	4	2	2	1	4	1	3	1	3	2	4	4	1	4	1	1	1	2	1	2	1	2	2	2	1	2	2
2	1	3	7	5	1	1	1	1		8	1	4	1	2	1	3	3	3	1	4	1	3	1	2	1	8	1	1	3	2	1	1	2	1	2	1	2	2	2	1	2	2
2	1	3	7	5	1	2	7		4	33	1	1	6	2	6	4	2	3	1	2	1	1	1	2	1	8	1	4	1	3	1	1	2	1	2	1	2	2	2	1	2	2
2	2	3	8	5	2	1	1	1		10	1	3	2	2	2	4	1	1	1	3	1	3	1	2	2	6	2	1	3	2	2	3	2	1	2	1	2	2	2	2	2	2
2	2	3	8	5	1	2	7		4	34	1	1	6	2	6	4	3	3	1	2	1	6	1	2	2	6	2	4	2	3	2	3	2	1	2	1	2	2	2	2	2	2
2	2	2	5	5	1	1	1	1		8	1	4	1	2	1	4	1	3	2	2	1	7	1	2	2	4	2	2	3	2	1	1	3	2	1	2	2	2	2	2	2	2
2	2	2	5	5	2	1	1	1		8	1	4	1	2	1	4	1	3	2	2	1	7	1	2	2	4	2	2	3	2	1	1	3	2	1	2	2	2	2	2	2	2
2	2	2	5	5	1	1	1	1		8	1	4	1	2	1	4	1	3	2	2	1	7	1	2	2	4	2	2	3	2	1	1	3	2	1	2	2	2	2	2	2	2
2	1	2	2	5	2	1	1	1		8	1	4	1	2	1	4	1	2	7	4	1	3	1	3	1	5	2	1	2	1	1	1	2	2	2	1	1	2	2	2	2	2
2	1	2	2	5	2	1	1	1		8	1	4	1	2	1	4	1	3	7	4	1	3	1	3	1	5	2	1	2	1	1	1	2	2	2	1	1	2	2	2	2	2
2	1	2	2	5	1	2	7		4	35	1	1	6	2	6	3	3	3	1	2	3	7	1	3	1	5	2	4	1	3	1	1	2	2	2	1	1	2	2	2	2	2
2	1	3	2	5	1	1	1	1		8	1	5	1	2	1	4	1	3	5	4	1	3	1	5	2	6	3	1	2	1	2	3	3	2	1	1	2	2	2	2	2	2
2	1	3	2	5	1	2	7		4	36	1	1	6	2	6	4	4	2	5	4	3	6	1	7	2	6	3	4	1	3	1	1	2	2	1	1	2	2	2	2	2	2
2	1	1	5	5	1	1	1	1		8	1	4	1	2	1	1	3	3	6	4	2	3	1	6	2	4	1	1	3	1	1	1	3	2	2	1	2	2	2	2	1	2
2	1	1	5	5	1	1	1	1		8	1	4	1	2	1	1	1	3	6	4	2	3	1	6	2	4	1	1	3	1	1	1	3	2	2	1	2	2	2	2	1	2
2	1	1	5	5	2	1	2	2		13	1	2	6	2	6	1	2	2	3	2	2	3	1	4	2	4	1	4	2	3	1	1	3	2	2	1	2	2	2	2	1	2
2	2	1	5	5	3	1	2	2		12	1	2	6	2	6	1	1	3	3	2	3	1	1	5	2	6	2	4	2	3	1	1	3	2	2	1	2	2	2	2	1	2
2	1	2	3	3	1	1	1	1		8	1	4	1	2	1	1	2	1	6	4	1	7	1	5	2	4	1	2	2	2	2	3	3	1	2	1	2	2	2	2	2	2
2	1	2	3	3	1	1	1	1		10	1	4	1	2	1	1	2	1	6	4	1	7	1	5	2	4	1	2	2	2	2	3	3	1	2	1	2	2	2	2	2	2
2	1	3	1	1	2	2	7		4	37	1	1	6	2	6	4	2	3	1	2	3	7	1	5	1	6	1	4	4	3	1	1	2	1	2	2	2	2	2	2	2	1
2	1	3	1	1	2	2	7		4	36	1	1	6	2	6	4	2	3	1	2	3	7	1	5	1	6	1	4	4	3	1	1	2	1	2	2	2	2	2	2	2	1
2	1	3	1	1	1	2	7		4	38	1	1	6	2	6	4	2	3	1	2	3	7	1	5	1	6	1	4	4	3	1	1	2	1	2	2	2	2	2	2	2	1
2	1	3	1	1	2	2	7		4	35	1	1	5	2	5	4	2	3	1	2	3	7	1	5	1	6	1	4	2	3	1	1	2	1	2	2	2	2	2	2	2	1
2	1	3	1	1	1	2	7		4	35	1	1	5	2	5	4	2	3	1	2	3	7	1	5	1	6	1	4	2	3	1	1	2	1	2	2	2	2	2	2	2	1
2	1	3	1	1	2	2	7		4	39	1	1	5	2	5	4	2	3	1	2	3	7	1	5	1	6	1	4	2	3	1	1	2	1	2	2	2	2	2	2	2	1
2	1	3	1	1	1	2	7		4	40	1	1	6	2	6	4	2	3	1	2	3	7	1	5	1	6	1	4	4	3	1	1	2	1	2	2	2	2	2	2	2	1
2	1	3	1	1	1	2	7		4	41	1	1	5	2	5	4	2	3	1	2	3	7	1	5	1	6	1	4	2	3	1	1	2	1	2	2	2	2	2	2	2	1
2	1	3	1	1	1	2	6		2	29	1	1	6	2	6	4	2	3	1	2	3	7	1	5	1	6	1	4	3	3	1	1	2	1	2	2	2	2	2	2	2	1
2	1	3	1	1	1	2	5		1	26	1	1	3	2	3	4	2	3	2	1	3	7	1	5	1	6	1	4	2	3	1	1	2	1	2	2	2	2	2	2	2	1
2	1	3	1	1	1	2	5		1	25	1	1	3	2	3	4	2	3	2	1	3	7	1	5	1	6	1	4	2	3	1	1	2	1	2	2	2	2	2	2	2	1
2	1	3	1	1	1	2	4		3	24	1	1	6	2	6	4	2	3	1	2	3	7	1	5	1	6	1	4	3	3	1	1	2	1	2	2	2	2	2	2	2	1
